# Supplementary material for: Application of CRISPR/Cas9 Tools for Genome Editing in the White-Rot Fungus Dichomitus squalens
Source: Biomolecules. 2021 Oct 15;11(10):1526. doi: 10.3390/biom11101526 (PMC8533725; doi:10.3390/biom11101526)
Supplement: Supplementary file 1 [file biomolecules-11-01526-s001.zip]

Archive with 1 entries (1 files):
- biomolecules-1382778-supplementary.pdf
